# Supplementary material for: Biological and Physicochemical Analysis of Sr-Doped Hydroxyapatite/Chitosan Composite Layers
Source: Polymers (Basel). 2024 Jul 5;16(13):1922. doi: 10.3390/polym16131922 (PMC11244040; doi:10.3390/polym16131922)
Supplement: Supplementary file 1 [file polymers-16-01922-s001.zip]

Archive with 1 entries (1 files):
- polymers-3002570-supplementary.pdf
